# Supplementary material for: Surgical Conversion for Initially Unresectable Locally Advanced Hepatocellular Carcinoma Using a Triple Combination of Angiogenesis Inhibitors, Anti-PD-1 Antibodies, and Hepatic Arterial Infusion Chemotherapy: A Retrospective Study
Source: Front Oncol. 2021 Nov 12;11:729764. doi: 10.3389/fonc.2021.729764 (PMC8632765; doi:10.3389/fonc.2021.729764)
Supplement: Supplementary file 1 [file DataSheet_1.zip]

Archive with 4 entries (4 files):
- Supplementary Figure 1.PDF
- Supplementary Figure 2.PDF
- Supplementary Figure 3.DOCX
- Supplementary Figure 4.DOCX
